# Supplementary material for: Time-motion study in primary health care in moldova: How do family doctors and medical assistants spend their work time?
Source: PLoS One. 2025 Apr 16;20(4):e0321371. doi: 10.1371/journal.pone.0321371 (PMC12002522; doi:10.1371/journal.pone.0321371)
Supplement: S1 Dataset — (CSV) [file pone.0321371.s001.csv]

Primary health centers	Location	Catchment population	Family doctors	Medical assistants	Family doctor consultations	Medical assistant consultations	Total consultations
Briceni	District center	9598	5	5	540	411	951
Criuleni	District center	7919	4	4	472	445	917
M?r?ndeni, F?lesti	Rural	2672	1	1	116	93	209
Ciolacul Nou, F?le?ti	Rural	1051	1	1	56	66	122
RŒ?cani	District center	11142	2	2	212	196	408
Dondu?eni	District center	8514	3	3	409	271	680
Nisporeni	District center	11903	5	5	529	430	959
Corl?teni, RŒ?cani	Rural	5476	2	2	236	248	484
Recea, RŒ?cani	Rural	2551	1	1	107	79	186
Total		60826	24	24	2677	2239	4916
Characteristics	Family doctors	Medical assistants
Experience in medicine, years*	34.08 (11.02)	31.42 (10.09)
Experience in family medicine, years*	31.67 (11.25)	22.25 (8.14)
Role in primary health centers*
Manager	2
FD	23
Head MA		1
MA of a FD		23
Triage MA		1
Self-reported working hours per week**	40.62 (7.94)	40.38 (8.11)
Contract type (FTEs)	Family doctors	Hours required	Hours observed (mean)	Difference, hours
0.75	1	26.15	28.13	1.98
1	14	35	36.09	1.09
1.25	1	43.45	42.73	-0.72
1.5	8	52.3	42.06	-10.24
Weekday	Work hours / FD / day	Activities / FD / day	% activities
Monday	7.86	38	23.1
Tuesday	7.97	34	20.6
Wednesday	7.89	34	21.1
Thursday	7.82	30	18.5
Friday	7.79	27	16.7
Type of activity	n	hours	% of time
Direct patient care	2677	500.2	49.2
Administration	790	207.8	20.4
Outreach activities	100	99.6	9.8
Personal time	129	84.1	8.3
Meeting	43	18.1	1.8
Medical education	6	14.6	1.4
Work phone calls	193	13.1	1.3
Other	12	13.3	1.3
Unobserved		65.4	6.4
Total	3950	1016.2	100
Health conditions consulted	n	hours	% of time	Median (minutes)	SD
Hypertensive disease (NCD)	1039	232.8	46.5	11.33	± 11.21
Pediatric consult	754	117.6	23.5	7.73	± 9.48
Musculoskeletal system	166	25.7	5.1	6.68	± 9.30
Respiratory system	133	20	4	7.02	± 7.75
Pregnancy consult	93	20.1	4	10.03	± 11.81
Digestive system	94	18.7	3.7	8.95	± 14.46
Diabetes (NCD)	65	11	2.2	8.22	± 6.83
Ischemic heart diseases (NCD)	22	5	1	9.71	± 10.92
Sexual and reproductive health	31	5.1	1	6.97	± 9.37
Endocrine diseases (excluding diabetes)	26	4.1	0.8	7.45	± 6.84
Visual system	17	2.2	0.4	5.48	± 5.70
Unclear	20	1.7	0.3	3.44	± 5.04
Overweight, obesity (NCD)	3	0.4	0.1	5.48	± 3.29
Other	214	35.8	7.2	7.3	± 12.41
Total	2677	500.2	100	8.85	± 10.71
NCD consultations
Patients with NCD	1129	249.2	49.8	10.98	11.01
Patients with non-NCD	1548	251	50.2	7.48	10.23
Reason for visit	n	hours	% of time	Median (minutes)	SD
Onset of new symptoms	1037	220.1	44	9.83	±12.63
Treatment evaluation	755	137.5	27.5	9.17	± 8.60
Prescription of medication	307	55.7	11.1	9.23	± 8.55
Specialist referral	166	27.8	5.6	7.43	± 13.03
Referrals to investigations	195	27.5	5.5	7.03	± 6.33
Medical documentation	176	24	4.8	5.23	± 9.94
Medical emergency	6	1.5	0.3	8.78	± 17.18
Pregnancy monitoring	22	4.1	0.8	9.99	± 8.13
Unclear	13	2	0.4	4.98	± 10.95
Total	2677	500.2	100	8.85	± 10.71
Contract type (FTEs)	Medical assistants	Hours required	Hours observed (mean)	Difference,
				hours
1	17	35	36.05	1.05
1.5	7	52.3	41.83	-10.47
Weekday	Work hours / MA / day	Activities / MA / day	% activities
Monday	7.61	51	24.4
Tuesday	7.61	46	21.7
Wednesday	7.61	43	20.4
Thursday	7.94	38	18.1
Friday	8.7	32	15.4
Type of activity	n	hours	% of time
Direct patient care	2239	301.9	30.9
Administration	1770	328.4	33.6
Outreach activities	117	132.5	13.6
Personal time	200	95.3	9.8
Meeting	184	28.2	2.9
Medical education	42	5.1	0.5
Work phone calls	472	16.3	1.7
Other	36	14.3	1.5
Unobserved		55.2	5.6
Total	5060	977	100
Health conditions consulted	n	hours	% of time	Median (minutes)	SD
Hypertensive disease (NCD)	959	149.6	49.6	6.75	± 9.92
Pediatric consult	571	66.2	21.9	4.73	± 6.38
Pregnancy consult	79	13.5	4.5	6.3	± 9.63
Musculoskeletal system	109	12.5	4.1	5.98	± 5.24
Digestive system	91	11.6	3.8	5.4	± 6.39
Respiratory system	105	11.5	3.8	4.28	± 6.02
Endocrine diseases (excluding diabetes)	28	3.5	1.2	4.35	± 6.34
Diabetes (NCD)	29	3.3	1.1	4.77	± 6.34
Sexual and reproductive health	24	2.8	0.9	4.69	± 7.67
Visual system	18	2.5	0.8	7.26	± 5.37
Ischemic heart diseases (NCD)	21	2.1	0.7	4.6	± 4.06
Overweight, obesity (NCD)	11	1.2	0.4	6.33	± 4.42
Unclear	19	0.8	0.3	1.78	± 2.26
Other	175	20.8	6.9	4.13	± 9.16
Total	2239	301.9	100	5.65	± 8.41
NCD consultations
Patients with NCD	1020	156.2	51.7	6.56	± 9.73
Patients with non-NCD	1219	145.7	48.3	4.82	± 7.00
Reason for visit	n	hours	% of time	Median (minutes)	SD
Onset of new symptoms	615	91.7	30.4	5.58	±10.89
Prescription of medication	482	59.3	19.6	6.26	± 5.46
Treatment evaluation	300	56.6	18.7	9.18	± 9.84
Referrals to investigations	385	42.5	14.1	4.6	± 6.67
Specialist referral	238	31.8	10.5	5.81	± 7.18
Medical documentation	182	15.8	5.2	3.3	± 5.46
Medical emergency	8	1.7	0.6	11.64	± 8.26
Pregnancy monitoring	15	1.2	0.4	3.55	± 3.46
Unclear	14	1.3	0.4	3	± 5.45
Total	2239	301.9	100	5.65	± 8.41
Use the electronic	Family doctors		Medical assistants
medical records system*	n	%	n	%
For every patient consult	6	25	10	41.7
For reporting only	11	45.8	6	25
Does not use	5	20.8	4	16.7
The system is not functional in HC	2	8.3	4	16.7
